# Supplementary material for: SIRT4 Expression Ameliorates the Detrimental Effect of Heat Stress via AMPK/mTOR Signaling Pathway in BMECs
Source: Int J Mol Sci. 2022 Nov 1;23(21):13307. doi: 10.3390/ijms232113307 (PMC9658231; doi:10.3390/ijms232113307)
Supplement: Supplementary file 1 [file ijms-23-13307-s001.zip]

Archive with 1 entries (1 files):
- ijms-1993256-supplementary.pdf
